# Supplementary material for: Rest a while and run a mile: Relationship between distraction and negative emotions among college students in China
Source: PLoS One. 2020 Sep 11;15(9):e0236030. doi: 10.1371/journal.pone.0236030 (PMC7485877; doi:10.1371/journal.pone.0236030)
Supplement: S1 Data — (ZIP) [file pone.0236030.s001.zip]

Archive with 2 entries (1 files):
- data/data_students.sav
- data/
